# Supplementary material for: Chromosome-Scale Genome Assembly and Genome-Wide Identification of Antimicrobial Peptide-Containing Genes in the Endangered Long-Finned Gudgeon Fish (Rhinogobio ventralis)
Source: Biology (Basel). 2025 Oct 24;14(11):1486. doi: 10.3390/biology14111486 (PMC12649986; doi:10.3390/biology14111486)
Supplement: Supplementary file 1 [file biology-14-01486-s001.zip]

Archive with 2 entries (2 files):
- biology-3868709-supplementary.pdf
- biology-3868709-supplementary.xlsx
